# Supplementary material for: Theoretical Characterization of the Step-by-Step Mechanism of Conversion of Leukotriene A4 to Leukotriene B4 Catalysed by the Enzyme Leukotriene A4 Hydrolase
Source: Int J Mol Sci. 2022 Mar 15;23(6):3140. doi: 10.3390/ijms23063140 (PMC8954237; doi:10.3390/ijms23063140)
Supplement: Supplementary file 1 [file ijms-23-03140-s001.zip]

Archive with 1 entries (1 files):
- ijms-1622937-supplementary.pdf
